# Supplementary material for: Genome-Wide Characterization of the TGF-β Gene Family in Donkey (Equus asinus) Reveals Lineage-Specific Gene Duplications and Deleterious Mutations
Source: Animals (Basel). 2026 Jul 2;16(13):2028. doi: 10.3390/ani16132028 (PMC13359590; doi:10.3390/ani16132028)
Supplement: Supplementary file 1 [file animals-16-02028-s001.zip]

Archive with 1 entries (1 files):
- animals-4299210-supplementary.pdf
